# Supplementary material for: Viscoelasticity of Liposomal Dispersions
Source: Nanomaterials (Basel). 2023 Aug 15;13(16):2340. doi: 10.3390/nano13162340 (PMC10459094; doi:10.3390/nano13162340)
Supplement: Supplementary file 1 [file nanomaterials-13-02340-s001.zip]

Archive with 1 entries (1 files):
- nanomaterials-2504719-supplementary.pdf
